# Supplementary material for: Association between Dietary Habits and Fecal Microbiota Composition in Irritable Bowel Syndrome Patients: A Pilot Study
Source: Nutrients. 2021 Apr 27;13(5):1479. doi: 10.3390/nu13051479 (PMC8170891; doi:10.3390/nu13051479)
Supplement: Supplementary file 1 [file nutrients-13-01479-s001.zip]

Archive with 1 entries (1 files):
- nutrients-1144269-supplementary.pdf
